# Supplementary material for: Hesperetin, a Citrus Flavonoid, Ameliorates Inflammatory Cytokine-Mediated Inhibition of Oligodendroglial Cell Morphological Differentiation
Source: Neurol Int. 2022 May 31;14(2):471–87. doi: 10.3390/neurolint14020039 (PMC9230394; doi:10.3390/neurolint14020039)
Supplement: Supplementary file 1 [file neurolint-14-00039-s001.zip]

Archive with 1 entries (1 files):
- neurolint-1735540-supplementary.pdf
